# Supplementary material for: BreastSubtypeR: a unified R/Bioconductor package for intrinsic molecular subtyping in breast cancer research
Source: NAR Genom Bioinform. 2025 Oct 7;7(4):lqaf131. doi: 10.1093/nargab/lqaf131 (PMC12501779; doi:10.1093/nargab/lqaf131)
Supplement: lqaf131_Supplemental_Files [file lqaf131_supplemental_files.zip]

Archive with 2 entries (2 files):
- BreastSubtypeR_ ApplicationNotes_Supplementary_revised_v7_CLEAN.pdf
- Video 1 iBreastSubtypeR.mp4
